# Supplementary material for: Thiophenecarboxamide Derivatives Activated by EthA Kill Mycobacterium tuberculosis by Inhibiting the CTP Synthetase PyrG
Source: Chem Biol. 2015 Jul 23;22(7):917–27. doi: 10.1016/j.chembiol.2015.05.016 (PMC4521081; doi:10.1016/j.chembiol.2015.05.016)
Supplement: Table S4. MIC Values of 7947882 Derivatives [file mmc2.xlsx]

## Sheet: Sheet1
Table S4 related to Figure 5. MIC values of 7947882 derivatives.
(A) Derivatives in which the thiophene moiety was substituted with a furan, a pyrazole, or a methyl thiazole moiety.
compounds	structure		MIC (mg/ml)	compounds		structure		MIC (mg/ml)
7947882			0.5	11326220				20
11326098			16	11326221				20
10326107			16	11326222				10
11326200			10	11326223				10
11326201			10	11326224				20
11326202			20	11326225				10
11326204			20	11326227				2.5
11326205			>20	11326229				>20
11326217			10	11326231				5
11326218			20
(B) Derivatives in which the nitroalinine moiety was substituted.
compounds			MIC (mg/ml)	compounds				MIC (mg/ml)
	R					R
11326001			4	11326014				2
11326002			16	11326015				128
11326003			8	11326016				32
11326005			4	11326017				16
11326006			2	11326018				2
11326007			2	11326019				2
11326008			2	11326020				16
11326009			128	11326021				2
11326010			8	11326022				64
11326011			64	11326023				32
11326012			16	11326024				8
11326025			32	11326052				>64
11325026			16	11326053				>64
11326033			>64	11326097				2
11326035			>64	11326099				4
11326036			>64	11326100				2
11326037			>64	11326101				2
11326038			64	11326103				2
11326039			>64	11326104				4
11326040			>64	11326105				4
11326041			>64	11326106				8
11326051			>64	11326113				4
(C) Derivatives lacking the methyl in position 5 of the thiophene moiety.
compounds								MIC (mg/ml)
	R1	R2			R3		R4
11226089	COCH3	H			H			128
11326193	H	H			H			10
11326194	H	H			H			10
11326195	H	H			CH3			10
11326196	H	H			H			10
11326198	H	H			H			10
11326206	H	H			H			10
11326197	H	H			CH3			20
11326199	H	H			CH3			20
11326207	H	H			CH3			>20
11326211	H	CH3			H			20
11326212	H	CH3			H			20
11326213	H	CH3			H			5
11326214	H	CH3			H			20
11326215	H	CH3			H			20
11326226	H	H			H		OH	>20
11326228	H	H			CH3		OH	5
11326230	H	CH3			H		OH	1
11326232	H	H			CH3			20
(D) Derivatives with a methylation in position 4 of the thiophene moiety.
compounds								MIC (mg/ml)
	R1	R2			R3		R4
11326102	CH3	CH3			H			4
10326108	CH3	CH3			H			32
11326203	CH3	CH3			H			5
11326208	CH3	CH3			H			10
11326210	CH3	CH3			H			5
(E) Derivatives carrying a nitro group in position 4 of the thiophene moiety.
compounds								MIC (mg/ml)
11326034	CH3	NO2			H		OH	32
11326042	CH3	NO2			H			>64
11326043	CH3	NO2			H			>64
11326044	CH3	NO2			H			>64
11326045	CH3	NO2			H			>64
11326046	CH3	NO2			H			>64
11326047	CH3	NO2			H			4
11326048	CH3	NO2			H			>16
11326049	CH3	NO2			H			>64
11326050	CH3	NO2			H			>32
11326054	CH3	NO2			H			0.25
11326055	CH3	NO2			H			4
(F) Carboxyl derivatives.
compounds								MIC (mg/ml)
	R1	R2			R3		R4
11226085	CH3	H			H		NH2	64
11326027	COCH3	H			H		OH	32
11326028	CH3	H			H		OH	0.128
11326034	CH3	NO2			H		OH	32
11326226	H	H			H		OH	>20
11326228	H	H			CH3		OH	5
